# Supplementary material for: Patient Perspectives on Social and Identity Factors Affecting Multiple Myeloma Care: Barriers and Opportunities
Source: Healthcare (Basel). 2024 Aug 9;12(16):1587. doi: 10.3390/healthcare12161587 (PMC11354118; doi:10.3390/healthcare12161587)
Supplement: Supplementary file 1 [file healthcare-12-01587-s001.zip]

Archive with 1 entries (1 files):
- healthcare-3105503-supplementary.pdf
